# Supplementary material for: Newly Discovered Archival Data Show Coincidence of a Peak of Sexually Transmitted Diseases with the Early Epicenter of Pandemic HIV-1
Source: Viruses. 2021 Aug 27;13(9):1701. doi: 10.3390/v13091701 (PMC8472979; doi:10.3390/v13091701)
Supplement: Supplementary file 1 [file viruses-13-01701-s001.zip › Suppl_Dataset_S1.xlsx]

## Sheet: Folha1
Supplementary Dataset S1
Demographic data and counts of treated STD cases
These data is used to produce Figures 1 and 2. Sources of data are listed in Supplementary Tables S1 and S2.
		European demographics						DUL												Province											African demographics		DUL
									Syphilis							Blennorrhagia		LGV bubo		Syphilis			Blennorrhagia		Chancroid		LGV bubo							Syphilis			Blennorrhagia		Chancroid		LGV bubo
		Adults			Men			%PSS	Reported	Estimate			Incidence			Reported	Incidence	Reported	Incidence	Reported	Incidence	Incidence	Reported	Incidence	Reported	Incidence	Reported	Incidence			Adults	Men	%PSS	Reported	Incidence	Incidence	Reported	Incidence	Reported	Incidence	Reported	Incidence
	Year	DUL	M-Congo	Prov	DUL	M-Congo	Prov		count	central	lower	upper	central	lower	upper	count		count	males	count	all Syph	PSS	count		count	males	count	males		Year	DUL	DUL		count	all Syph	PSS	count		count	males	count	males
	1910	289	426	1745	259	381	1569	99.171		36	18	72	12.4567	6.22837	24.9135															1910
	1911	359	492	2164		426		98.694		58	46	70	16.156	12.8134	19.4986															1911
	1912	387	520	2304				98.011																						1912
	1913	417	549	2300				97.064																						1913
	1914	447	577	1878				95.801		49	35	64	10.962	7.82998	14.3177															1914
	1915	424	537	1841				94.178	22				5.18868			46	10.8491			51	2.77023	2.60895	84	4.56274						1915
	1916	465	578	1996			1705	92.17	52				11.1828			38	8.17204			107	5.36072	4.94098	95	4.75952	4	0.211144				1916
	1917	508	620	2150				89.78																						1917
	1918	541	648	2071				87.043	82				15.1571			64	11.8299			114	5.50459	4.79136	91	4.39401						1918
	1919	576	687	2244	495		1835	84.026	174				30.2083			89	15.4514			187	8.33333	7.00217	142	6.32799						1919	16761	11021	84.026	486	2.89959	2.43641	785	4.68349	83	0.753108
	1920	828	888	2559	703		2039	80.819	56				6.76329			38	4.58937			81	3.1653	2.55816	56	2.18835						1920	20928	15259	80.819
	1921	902	1020	2878	754		2268	77.524	39				4.32373			30	3.32594	6	0.71618	100	3.47464	2.69368	70	2.43224			28	1.11111		1921	19464	14672	77.524	495	2.54316	1.97156	919	4.72154
	1922	963	1089	2993	792		2344	74.239	50				5.19211			49	5.08827	17	1.93182	95	3.17407	2.3564	95	3.17407			32	1.22867		1922	19456	14103	74.239	627	3.22266	2.39247	994	5.10896	195	1.38268	125	0.886336
	1923	1086		3370	878		2627	71.042	69				6.35359			49	4.51197	10	1.02506	148	4.39169	3.11995	106	3.1454			34	1.16483		1923	22476	16956	71.042	641	2.85193	2.02607	933	4.15109	115	0.678226	137	0.807974
	1924	1181		4130	940		3237	67.979	42				3.55631			28	2.37087	17	1.62766	86	2.08232	1.41554	86	2.08232			21	0.583874		1924	25208	19476	67.979	602	2.38813	1.62343	1143	4.53427	151	0.775313	62	0.318341
	1925	1454		4897	1144		3857	65.053	35				2.40715			38	2.61348	5	0.393357	78	1.59281	1.03617	115	2.34838			14	0.326679		1925	25652	18170	65.053	1065	4.15172	2.70082	1142	4.45189	142	0.781508	187	1.02917
	1926	1689		5863	1268		4670	62.225	22				1.30255			17	1.00651			100	1.70561	1.06132	113	1.92734			12	0.231263		1926	27125	20967	62.225	819	3.01935	1.87879	1224	4.51244
	1927	2313		6930	1713		5253	59.433	44				1.90229			48	2.07523	16	0.84063	73	1.05339	0.626062	106	1.52958			41	0.702456		1927	32031	24786	59.433	897	2.80041	1.66437	1250	3.90247	164	0.661664	86	0.34697
	1928	2379		7334	1739		5495	56.683	52				2.18579			30	1.26103	15	0.776308	93	1.26807	0.718778	124	1.69076			38	0.622384		1928	37841	29241	56.683	1491	3.94017	2.23341	1739	4.59554	232	0.793407	107	0.365925
	1929	2564		7480	1811		5450	54.178	57				2.22309			36	1.40406	9	0.447267	89	1.18984	0.644631	126	1.68449			19	0.313761		1929	43554	32917	54.178	2088	4.79405	2.59732	3638	8.35285	222	0.674424	76	0.230884
	1930	2539		6861	1745		4901	52.184	27				1.06341			43	1.69358	8	0.412607	59	0.859933	0.448747	169	2.4632	33	0.605999	13	0.238727		1930	34794	25433	52.184	1317	3.78514	1.97524	2063	5.92918	231	0.908269	86	0.338143
	1931	2185		6251	1458		4375	51.667	22				1.00686			41	1.87643	1	0.0617284	62	0.991841	0.512455	160	2.55959	20	0.411429	6	0.123429		1931	31155	22127	51.667	2156	6.92024	3.57548	3366	10.804	329	1.48687	141	0.637231
	1932	1768		5306	1158		3636	50.258	11				0.622172			49	2.77149	2	0.15544	35	0.659631	0.331517	119	2.24274	17	0.420792	9	0.222772		1932	25087	17129	50.258	1323	5.27365	2.65043	2734	10.8981	191	1.11507	109	0.636348
	1933	1407		3908	906		2620	47.789	12				0.852878			15	1.0661	3	0.298013	26	0.665302	0.317941	52	1.3306	2	0.0687023	4	0.137405		1933	22531	14797	47.789	1710	7.58954	3.62697	1927	8.55266	81	0.547408	86	0.581199
	1934	1313		3694	849		2420	45.436	16				1.21858			14	1.06626			28	0.757986	0.344398	49	1.32648						1934	21152	13418	45.436	823	3.89089	1.76786	1505	7.11517	185	1.37874	124	0.924132
	1935	1414		3896	894		2500	42.705	7				0.49505			12	0.848656	1	0.100671	17	0.436345	0.186341	58	1.48871	8	0.288	2	0.072		1935	21518	13442	42.705	1308	6.07863	2.59588	1457	6.77108	200	1.48787	144	1.07127
	1936	1508		4179	931		2665	39.576												22	0.526442	0.208345	72	1.7229	2	0.0675422				1936	24772	15220	39.576	628	2.53512	1.0033	1441	5.81705	111	0.729304	43	0.282523
	1937	1859		4651			2990	36.009												21	0.451516	0.162586	70	1.50505	6	0.180602	1	0.0301003		1937	27042	17589	36.009	744	2.75128	0.990707	2733	10.1065	349	1.98419	211	1.19961
	1938	1928		4796			3029	31.886												21	0.437865	0.139618	75	1.5638	13	0.386266				1938	31279	20260	31.886	915	2.92529	0.932756	2113	6.75533	316	1.55972	219	1.08095
	1939			5493			3490	26.92												25	0.455125	0.12252	81	1.4746	13	0.335244	3	0.0773639		1939	33332	21439	26.92	1053	3.15913	0.850437	1661	4.9832	207	0.96553
	1940			5633			3600	21.217												29	0.514823	0.10923	129	2.29008	4	0.1	1	0.025		1940	34976	22193	21.217	1356	3.87694	0.822571	2129	6.08703	122	0.549723
	1941			5688			3658	18.078												30	0.527426	0.0953481	97	1.70534	4	0.0984144	4	0.0984144		1941	37645	24220	18.078	1125	2.98844	0.540251	1809	4.80542	132	0.545004
	1942			7037			4552	15.582												57	0.810004	0.126215	107	1.52053	2	0.0395431	7	0.138401		1942	49648	33065	15.582
	1943			6735			4381	13.803																						1943	59223	39394	13.803	1431	2.41629	0.333521	2028	3.42435	361	0.916383	128	0.324923
	1944	3914	4009	7231	2422		4790	11.931												54	0.746785	0.0890989	88	1.21698	9	0.169102	8	0.150313		1944	59174	38940	11.931	1534	2.59235	0.309294	2090	3.53196	234	0.600924	74	0.190036
	1945			7035			4831	9.673																						1945	70780	46858	9.673	1286	1.8169	0.175748	1880	2.65612	132	0.281702	60	0.128046
	1946			7830			5234	8.01																	5	0.0859763	4	0.068781		1946	79467	51391	8.01	1898	2.38841	0.191312	1687	2.12289	232	0.451441	66	0.128427
	1947	5817	5960	9482			5962	6.806												33	0.348028	0.0236868	92	0.970259	2	0.0301912	5	0.075478		1947	85670	54911	6.806	2001	2.33571	0.158968	1731	2.02054	237	0.431608	73	0.132942
	1948			9922			6051	5.892																	1	0.0148736	5	0.0743679		1948	87116	55526	5.892	1624	1.86418	0.109838	2407	2.76298
	1949			10639			6279	5.178																						1949	103441	65879	5.178	1462	1.41337	0.0731841	3854	3.7258	144	0.218583	47	0.0713429
	1950			11789			6716	4.609																	3	0.0402025				1950	126845	82109	4.609	1325	1.04458	0.0481448	3724	2.93587	125	0.152237	50	0.0608947
	1951			13640			7686	4.15												27	0.197947	0.00821481	117	0.857771			13	0.152225		1951	146012	95837	4.15	870	0.595841	0.0247274	4934	3.37917	142	0.148168	40	0.0417375
	1952			16062			8966	3.777												46	0.28639	0.010817	155	0.965011						1952	156786	104446	3.777
	1953			17500				3.472																						1953	166376	108632	3.472
	1954			18670			10216	3.222												55	0.29459	0.0094917	158	0.846277	4	0.0352388				1954	174360	113674	3.222	1232	0.706584	0.0227661	5241	3.00585	51	0.0448651	8	0.00703767
	1955	11644		19392			10553	3.019												15	0.0773515	0.00233524	124	0.639439	5	0.0426419	1	0.00852838		1955	174697	112252	3.019
	1956			20939			11329	2.858												19	0.0907398	0.00259334	136	0.649506						1956	188061	113816	2.858	1056	0.56152	0.0160482	5721	3.0421	7	0.00615028	8	0.00702889
	1957	12626		21284			11445	2.736												9	0.0422853	0.00115693	114	0.535614						1957	196531	114541	2.736	719	0.365846	0.0100095	3772	1.91929	33	0.0288106	3	0.00261915
	1958	14117		21678			11581	2.651												11	0.0507427	0.00134519	91	0.41978			1	0.00777135		1958	191314	109107	2.651	985	0.51486	0.0136489	2750	1.43743	47	0.043077	8	0.00733225
