# Supplementary material for: Newly Discovered Archival Data Show Coincidence of a Peak of Sexually Transmitted Diseases with the Early Epicenter of Pandemic HIV-1
Source: Viruses. 2021 Aug 27;13(9):1701. doi: 10.3390/v13091701 (PMC8472979; doi:10.3390/v13091701)
Supplement: Supplementary file 1 [file viruses-13-01701-s001.zip › Suppl_Table_S1.xlsx]

## Sheet: Folha1
	Supplementary Table S1
	List of nosological tables and sources
	Colony-level reports		Public Sector						Croix Rouge		Province-level reports		Public Sector				Industrial Hygiene		Croix Rouge		DUL-level reports		Public Sector		Industrial Hygiene	Croix Rouge
			Colony		Province		DUL		DUL				Province		DUL		Province	DUL	DUL				DUL		DUL	DUL
Year	Boxes or sources	Type	level		level		level		level		Boxes or sources	Type	level		level		level	level	level		Boxes or sources	Type	level		level	level
			Africans	Europeans	Africans	Europeans	Africans	Europeans	Africans				Africans	Europeans	Africans	Europeans	Africans	Africans	Africans				Africans	Europeans	Africans	Africans
1906																					_4389-841	misc	HO	HO
1907																					_4389-841	misc	x	x
1908	_80, RHPCB	rhyg	HO	HO	x	x	HO	HM													_4389-841	misc	x	x
																					_4390-179	rhosp	x	HO
																					_4393-202	rhosp	HO	HM
																					_4393-204	rhosp	HO	HM
																					_GG16819	rmed	x	HM
																					_GG16830	rhosp	HO	HM
1909	_80, RHPCB	rhyg	HO	HO	x	x	HO	HM													_4393-202	rhosp	HO	HM
																					_4393-204	rhosp	HO	HO
																					_GG16819	rmed	x	HM
1910	_80, RHPCB	rhyg	HO	HO	x	x	HO	HM													_80	rhosp	HO	HO
																					_4388-831	misc	HS	x
																					_4389-841	misc	HS	x
																					_4393-202	rhosp	HO	HM
																					_4393-204	rhosp	HO	HO
																					_GG16823	rhyg	x	x
																					_GG16829	rhosp	HO, HS	HO
1911	_80, RHPCB	rhyg	?	?	x	x	HO	HM													_80	rhosp	HS	x
																					_4389-841	misc	HS	x
																					_GG16807	rhosp	HO, HS	HO
1912	_80	rhyg	?	?	x	x	HO	HM													_80	rhosp	HO	HO
	RACB, _RACCB6	radm	x	x	x	x	x	x
1913	_81, RHPCB	rhyg	x	HO	x	x	x	x
	RACB, _RACCB7	radm	x	x	x	x	x	x
1914	_81	tab					HO	HO
1915	_81	tab	HO	HN	HO	HN	HO	HN													_RACBGG553	r	x	HN
	RACB, _RACCB9	radm	HO	HN	x	x	x	x
1916	_81, RHPCB	rhyg	x	HN	x	HN	x	HN
	RACB1915-18	radm	HO	HN	HO	HN	HO	HN
	RACB, _RACCB10	radm	HO	HN	HO	HN	HO	HN
1917	_81, RHPCB	rhyg	HN	HN	x	x	x	x
	RACB, _RACCB11	radm	HN	HN	x	x	x	x
1918	_81	rhyg	x	HN	x	HN	x	HN			_RACBGG513	rmed	x	x	x	x	x	x			_RACBGG553	rhosp	HO	x
	RACB1915-18, _RACCB12	radm	HO	HN	HO	HN	HO	HN
1919	_81, RACB, _RACCB9bis, _RACCB13	radm	HN	HN	HN	HN	HN	HN			_RACBGG513	rhyg	HN	HN	HN	HN	x	x
1920	_81, RACB, _RACCB14	radm	x	x	x	x	x	x			_RACBGG513	rhyg	x	HN	x	HN	x	x
	_81, RHPCB	rhyg	x	x	x	x	x	x
1921	_81, RHPCB	rhyg	x	HN	x	HN	x	HN			_RACBGG513	rhyg	HN	HN	HN	HN	x	x
	RACB, _RACCB15	radm	x	x	x	x	x	x
1922	RACB, _RACCB16	radm	x	HN	x	x	x	x			_RACBGG513	tab	HN	HN	HN	HN	x	x
1923	_81, RHPCB	rhyg	HN	HN	HN	HN	HN	HN			_112	rmed	HN	HN	HN	HN	HNnc	HNnc
	_81, RACB, _RACCB17	radm	x	x	x	x	x	x			_RACBGG513	rhyg	HN	HN	HN	HN	HNnc	HNnc
1924	_81	rmed	x	x	x	x	x	x			_RACBGG513	rhyg	HN	HN	HN	HN	x	x
1925	_81, RHPCB	rhyg	HN	HN	HN	HN	HN	HN			_RACBGG513	rmed	HN	HN	HN	HN	HNnc	x
	_81	radm	HN	HN	HN	HN	HN	HN
1926	_82	rmehy	x	x	x	x	x	x			_87	rmed	HN	HN	HNnc	HN	HNnc	x			_RACBGG553	r	x	HN	x
	_82, RHPCB	rhyg	x	x	x	x	x	x			_RACBGG513	rhyg	x	x			HNnc	x
	_252	rmed	HN	HN	x	x	x	x
1927	_82	rmehy	HN	HN	HN	HN	x	x			_87	rmehy	HN	HN	HN	HN	HNnc	x
	_82, RHPCB	rhyg	HN	HN	HN	HN	x	x			_RACBGG513	tab	HN	HN	HN	HN	x	x
	RACB	radm	HNnc	HNnc	x	x	x	x
1928	_82, RHPCB	rhyg	HN	HN	HN	HN	x	x			_87	rmehy	HN	HN	HN	HN	HN	x			_RACBGG553	r	x	x	x
	RACB	radm	HNnc	HNnc	x	x	x	x			_RACBGG514	r	HN	HN	HN	HN	x	x
											_RACBGG553	rhyg	x	x	x	x	HNnc	x
1929	_GG5398, CRC	rcrc	x	x	x	x	x	x	HN		_88	rmehy	HN	HN	HN	HN	HNnc	x	x
	RHPCB	rhyg	HN	HN	HN	HN	x	x	x
	RACB	radm	HNnc	HNnc	x	x	x	x	x
1930	CRC	rcrc	x	x	x	x	x	x	HN		_88	rmehy	HN	HN	HN	HN	HN	x	x
1931	_GG5398, CRC	rcrc	x	x	x	x	x	x	HN		_88	rmehy	HN	HN	HN	HN	HN	HN	HN		_RAMED46	rhyg	x	x	HN	HN
																					_RACBGG553	rhyg	x	x	HN	HN
1932	_GG5398, CRC	rcrc	x	x	x	x	x	x	HN		_89	rmehy	HN	HN	HN	HN	HN	HN	HN		_RAMED46	rhyg	x	x	HN	x
	RHPCB	rhyg	HN	HN	x	x	x	x	x												_RACBGG553	rhyg	x	x	HN	x
1933	_GG5398, CRC	rcrc	x	x	x	x	x	x	HN		_89	tab	HN	HN	HN	HN	x	x	x		_RAMED46	rhyg	x	x	HN	x
	RHPCB	rhyg	HN	HN	x	x	x	x	x		_135	rhyg	x	x	x	x	x	HN	HN
											_252	rmed	HN	HN	x	x	x	x	HN
											_RAMED16	rhyg	HN	HN	x	x	x	x	HN
1934	_GG5398, CRC	rcrc	x	x	x	x	x	x	HN		_135	rmehy	HN	HN	HN	HN	x	x	HN		_RACBGG553	rhyg	x	x	HN	x
	RACB	radm	HN	HN	x	x	x	x	x		_252	rmed	HN	HN	x	x	x	x	HN
											_RAMED16	rmed	HN?	HN?	x	x	x	x	HN
											_RACCB972	rmed	HN	HN	HN	HN	HN	HN	HN
1935	_GG5398, CRC	rcrc	x	x	x	x	x	x	HN		_135	rmehy	HN	HN	HN	HN	HN	HN	x		_RAMED46	rhyg	x	x	x	x
	RHPCB	rhyg	HN	HN	HNnc	HNnc	x	x	x
1936	CRC	rcrc	x	x	x	x	x	x	HN		_135	rmehy	HN	HN	x	x	HNnc	x	HN		_RACBGG553	rhyg	x	x	HN	x
1937	_837, CRC	rcrc	x	x	x	x	x	x	HN		_135	rmehy	HNnc	HNnc	x	x	x	x	x		_RACBGG553	rhyg	x	x	HN	x
	RHPCB	rhyg	HN	HN	HNnc	HNnc	x	x	x
1938	_85, RHPCB	rhyg	HN	HN	HN	HN	x	x	x		_135	rmehy	HN	HN	x	x	HNnc	x	x		_RACBGG553	rhyg	x	x	HN	x
	CRC	rcrc	x	x	x	x	x	x	HN
1939	CRC	rcrc	x	x	x	x	x	x	HN		_252	rmehy	HN	HN	x	x	HNnc	x	x		_RAMED46	rhyg	x	x	HN	x
	RACB1939-44	radm	HN	HN	HN	HN	x	x	x		_RAMED16	rmed	HN	HN	x	x	HNnc	x	HN
	RHPCB	rhyg	HN	HN	HNnc	HNnc	x	x	x
1940	RACB1939-44	radm	HN	HN	HN	HN	x	x	x		_135	rmehy	HN	HN	x	x	HNnc	HNnc	HN		_RAMED46	rhyg	x	x	HN	x
	RHPCB1940-44	rhyg	HN	HN	x	x	x	x	HN												_RACBGG553	rhyg	x	x	HN	x
																					_RACCB1089	rhyg	x	x	HN	x
1941	RACB1939-44	radm	HN	HN	HN	HN	x	x	x		_136	rmehy	HN	HN	x	x	HNnc	x	HN		_RAMED46	rhyg	x	x	HN	x
	RHPCB1940-44	rhyg	HN	HN	x	x	x	x	HN
1942	RACB1939-44	radm	HN	HN	HN	HN	x	x	x		_136	rmehy	HN	HN	x	x	HNnc	HNnc	HN
	RHPCB1940-44	rhyg	HN	HN	x	x	x	x	HN		_RAAIMO120an	rcrc	x	x	x	x	x	x	HN
1943	RACB1939-44	radm	HN	HN	HN	HN	x	x	x		_RAAIMO120an	rcrc	x	x	x	x	x	x	HN		_RACBGG553	rhyg	x	x	HN	x
	RHPCB1940-44	rhyg	HN	HN	x	x	x	x	HN
1944	RACB1939-44	radm	HN	HN	HN	HN	x	x	x		_136	rmehy	HN	HN	x	x	HNnc	HNnc	HN		_RACBGG553	rhyg	x	x	HN	x
	RHPCB1940-44	rhyg	HN	HN	x	x	x	x	HN		_RAAIMO120an	rcrc	x	x	x	x	x	x	HN
1945	CRC1940-45	rcrc	x	x	x	x	x	x	HN		_252	rmed	HN	HN	x	x	HNnc	x	x
1946	_85, RHPCB	rhyg	HN	HN	HN	HN	x	x	x												_RAMED46	rhyg	x	x	HN	x
	CRC	rcrc	x	x	x	x	x	x	HN												_RACBGG553	rhyg	x	x	x	x
1947	CRC	rcrc	x	x	x	x	x	x	HN		_252	rmed	HN	HN	x	x	HNnc	x	x		_RAMED46	rhyg	x	x	HN	x
	RACB	radm	HN	HN	HN	HN	x	x	x		_RAMED16	rhyg	HN	HN	x	x	HN	HN	HN
	RHPCB	rhyg	HN	HN	HN	HN	x	x	HN
1948	CRC	rcrc	x	x	x	x	x	x	HN												_RACBGG553	rhyg	x	x	HN	HN
	RADGSM	rhyg	HN	HN	HN	HN	x	x	HN
1949	CRC	rcrc	x	x	x	x	x	x	HN		_252	rmed	HN	HN	x	x	HNnc	x	x		_RAMED46	rhyg	x	x	HN	x
1950	CRC	rcrc	x	x	x	x	x	x	HN												_RAMED46	rhyg	x	x	HN	x
	RADGSM	rhyg	HN	HN	HN	HN	x	x	HN
1951	CRC	rcrc	x	x	x	x	x	x	HN		_253	rhyg	HN	HN	x	x	HNnc	x	?		_RAMED46	rhyg	x	x	HN	x
	RACB	radm	HN	HN	HN	HN	x	x	x		_RAMED16	rhyg	HN	HN	x	x	HNnc	HNnc	HN
	RADGSM	rhyg	HN	HN	HN	HN	x	x	HN
1952	_85, RADGSM	rhyg	HN	HN	HN	HN	x	x	x		_253	rhyg	HN	HN	x	x	HN	x	?		_RACBGG553	rhyg	x	x	x	x
	CRC	rcrc	x	x	x	x	x	x	HN		_RAMED17	rmehy	HN	HN	x	x	HN	x	HN
1953	CRC	rcrc	x	x	x	x	x	x	HN		_254	rhyg	HN	HN	x	x	HN	x	HN
											_RAMED17	rmehy	HN	HN	x	x	HN	x	HN
1954	CRC	rcrc	x	x	x	x	x	x	HN		_254	rhyg	HN	HN	x	x	HN	x	HN
	RADGSM	rhyg	HN	HN	HN	HN	x	x	x		_RAMED17	rmehy	HN	HN	x	x	HN	x	HN
1955	RADGSM	rhyg	HN	HN	HN	HN	x	x	x
1956	RADGSM	rhyg	HN	HN	HN	HN	x	x	x		_254	rhyg	HN	HN	HN	x	x	x	HN		_RACCB1089	rhyg	x	x	HN	x
											_RAMED18	rmehy	HN	HN	x	x	x	x	x
1957	RADGSM	rhyg	HN	HN	HN	HN	x	x	x		_RAMED18	rmehy	HN	HN	x	x	x	x	HN
1958	_85, RADGSM	rmed	HN	HN	HN	HN	x	x	x		_254	rhyg	HN	HN	HN	x	x	x	HN
	RACB	radm	HN	HN	HN	HN	x	x	x		_RAMED18	rmehy	HN	HN	x	x	x	x	HN
	Legend
	The 3 main blocks correspond respectively to Colony-level, Province-level, and DUL-level reports.
	The boxes or sources cells identify: 1) boxes within the archives (started with a "_"); 2) periodicals (listed in Supplementary Table S3).
	The codes for nosological tables are: 1) HN - Hospitalized or not; 2) HO - Hospitalized only; 3) x - absent; 4) Other codes - explained in comments.
	Further explanations in Supplementary Information, section 1.4.
