# Supplementary material for: Newly Discovered Archival Data Show Coincidence of a Peak of Sexually Transmitted Diseases with the Early Epicenter of Pandemic HIV-1
Source: Viruses. 2021 Aug 27;13(9):1701. doi: 10.3390/v13091701 (PMC8472979; doi:10.3390/v13091701)
Supplement: Supplementary file 1 [file viruses-13-01701-s001.zip › Suppl_Table_S2.xlsx]

## Sheet: Folha1
	Supplementary Table S2
	List of demographic information and sources
	African population			European population
	DUL			Province			Moyen Congo			DUL
Year	Total	Parti-tion	Boxes or sources	Total	Parti-tion	Boxes or sources	Total	Parti-tion	Boxes or sources	Total	Parti-tion	Boxes or sources
1906	RE	x	Hollebeck1906	RC	x	ASBCB	RC	x	BOCB, ASBCB	RC	x	BOCB
1907	RE	x	_GG16862	RC	x	ASBCB	RC	x	BOCB, ASBCB	RC	x	BOCB
1908				RC	x	ASBCB	RC	x	BOCB, ASBCB	RC	x	BOCB
1909				RC	x	ASBCB	RC	x	BOCB, ASBCB	RC	x	BOCB
1910				RC	RC	ASBCB, RACB, _RACCB6	RC	RC	BOCB, ASBCB, _RACCB6, RACB	RC	x	BOCB
1911				RC	x	ASBCB	RC	RC	BOCB, ASBCB
1912	RE	RE	Mouchet1913b
1913
1914				RC	x	RACB, _RACCB9	RC	x	_81
1915	RE	x	_GG16864	RC	x	RACB, _RACCB9bis	RC	x	_81
1916
1917				RC	x	RACB, _RACCB11	RC	x	RACB, _RACCB11
1918	RE	x	Segaert1919	RC	x	RACB, _RACCB12
1919	RC	RC	_GG916, _3545	RC	x	RACB, _RACCB13	RC	x	_81	RC	RC	_RACBGG513
1920	RC	RC	_GG916; _D379	RC	x	RACB, _RACCB14	RC	x	RACB, _RACCB14	RC	x	_RACBGG513
1921	RC	RC	_RACBGG553, _RACCB1046Leo	RC	x	RACB, _RACCB15	RC	x	RACB, _RACCB15
1922	RC	RC	_RACBGG553, _RACBGG513, _1985	RC	x	RACB, _RACCB16	RC	x	RACB, _RACCB16
1923	RC	RC	_RACCB422Leo, Duren1950	RC	RC	RACB, _RACCB17				RC	x	RACB, _RACCB961, _GG5832
1924	RC	RC	_RACBGG553							RC	x	_RACCB1046Leo
1925	RC	RC	_RAAIMO119	RC	RC	_81, RHPCB				RC	RC	_RACBGG553, _RACCB1046Leo
1926	RC	RC	_RAAIMO119, _87	RC	x	_82				RC	RC	_RACBGG553, _RACCB1046Leo
1927	RC	RC	_87	RC	RC	_RACCB965				RC	RC	_82, _RACBGG553, _RACCB1046Leo
1928	RC	RC	_RAAIMO119, _87	RC	RC	_87				RC	RC	_RACBGG553, _RACCB1046Leo
1929	RC	RC	_88, Duren1950	RC	RC	RACB				RC	RC	_RACBGG553, _RACCB1046Leo
1930	RC	RC	_RAAIMO119an	RC	x	_88, RACB				RC	RC	_RACBGG553, _RACCB1046Leo
1931	RC	RC	_RAMED46, _RACBGG239, Capelle1947	RC	x	_89				RC	RC	_RACBGG553, _RACCB1046Leo
1932	RC	RC	_RAMED46, _89, Capelle1947	RC	x	_89				RC	RC	_RACBGG553, _RACCB1046Leo
1933	RC	RC	_RAAIMO119an, Duren1950	RC	x	RACB				RC	RC	_RACBGG553, _RACCB1046Leo, _RAMED16
1934	RC	RC	_RAAIMO119an, Duren1950	RC	RC	RACB				RC	RC	_RACBGG553, _RACCB1046Leo
1935	RC	RC	Duren1950	RC	RC	RACB				RC	x	RACB
1936	RC	RC	_RAAIMO228, Capelle1947	RC	RC	RACB				RC	RC	_RACBGG553
1937	RC	RC	Duren1950	RC	RC	RACB				RC	x	RACB
1938	RC	RC	Duren1950	RC	RC	RACB				RC	x	RACB
1939	RC	RC	_RAMED46, Capelle1947	RC	x	RACB1939-44
1940	RC	RC	Duren1950	RC	x	RACB1939-44, RHPCB1940-44
1941	RC	RC	Duren1950	RC	x	RACB1939-44, RHPCB1940-44
1942	RC	RC	_RAAIMO120an	RC	RC	RACB1939-44, RHPCB1940-44
1943	RC	RC	_RACBGG239	RC	RC	RACB1939-44, RHPCB1940-44
1944	RC	RC	_RAAIMO120an, _136	RC	RC	RACB1939-44, RHPCB1940-44				RC	RC	_RACBGG553, _136
1945	RC	RC	_RACBGG239, Capelle1947	RC	RC	RACB1945-46
1946	RC	RC	_RAAIMO120, Capelle1947	RC	RC	RACB1945-46
1947	RC	RC	_RAAIMO120, _RACBGG239	RC	RC	RACB
1948	RC	RC	Duren1950	RC	x	RACB
1949	RC	RC	Duren1950	RC	x	RACB
1950	RC	RC	_RAAIMO120	RC	RC	RACB
1951	RC	RC	_RAAIMO120, Baeck1956	RC	RC	RACB
1952	RC	RC	_RACBGG553, Baeck1956	RC	x	RADGSM
1953	RC	RC	Baeck1956
1954	RC	RC	RADGSM	RC	RC	RACB
1955	RC	RC	RADGSM	RC	x	RACB				RC	x	Baeck1956
1956	RC	RC	RADGSM	RC	x	RACB
1957	RC	RC	RADGSM	RC	x	RACB				RC	x	_RAMED18
1958	RC	RC	RACB, Spitaels1959	RC	RC	RACB				RC	x	Spitaels1959
	Legend
	The boxes or sources cells identify: 1) boxes within the archives (started with a "_"); 2) periodicals (listed in Supplementary Table S3); 3) articles and books (listed in the Reference List).
	The codes for the demographic information are explained in comments.
	Further explanations in Supplementary Information, section 1.5.
